# Supplementary material for: Diachronic and synchronic variation in the performance of adaptive machine learning systems: the ethical challenges
Source: J Am Med Inform Assoc. 2022 Nov 15;30(2):361–6. doi: 10.1093/jamia/ocac218 (PMC9846684; doi:10.1093/jamia/ocac218)
Supplement: ocac218_Supplementary_Data [file ocac218_supplementary_data.zip]

Archive with 3 entries (2 files):
- ocac218_Supplementary_Data/
- ocac218_Supplementary_Data/CoverPage.docx
- ocac218_Supplementary_Data/JAMIA_Figure.docx
